# Supplementary material for: Role of Surgery in Patients with Stage IE Primary Thyroid MALT Lymphoma Staged by a Modified Classification System: The Tokyo Classification
Source: Cancers (Basel). 2023 Feb 24;15(5):1451. doi: 10.3390/cancers15051451 (PMC10000773; doi:10.3390/cancers15051451)
Supplement: Supplementary file 1 [file cancers-15-01451-s001.zip]

Archive with 1 entries (1 files):
- cancers-2203190-supplementary.pdf
